# Supplementary material for: Enhancing Nutrition Care in Primary Healthcare: Exploring Practices, Barriers, and Multidisciplinary Solutions in Ireland
Source: Int J Environ Res Public Health. 2025 May 13;22(5):771. doi: 10.3390/ijerph22050771 (PMC12111206; doi:10.3390/ijerph22050771)
Supplement: Supplementary file 1 [file ijerph-22-00771-s001.zip]

Archive with 1 entries (1 files):
- ijerph-3553177-supplementary.pdf
